# Supplementary material for: Heterostructure of NiFe@NiCr-LDH for Active and Durable Oxygen Evolution Reactions in Alkaline Media
Source: Materials (Basel). 2023 Apr 8;16(8):2968. doi: 10.3390/ma16082968 (PMC10142980; doi:10.3390/ma16082968)
Supplement: Supplementary file 1 [file materials-16-02968-s001.zip]

Archive with 1 entries (1 files):
- materials-2300810-supplementary.pdf
